# Supplementary material for: A panel of urine-derived biomarkers to identify sepsis and distinguish it from systemic inflammatory response syndrome
Source: Sci Rep. 2021 Oct 21;11:20794. doi: 10.1038/s41598-021-99595-0 (PMC8531286; doi:10.1038/s41598-021-99595-0)
Supplement: Supplementary file 1 — Supplementary Information. [file 41598_2021_99595_MOESM1_ESM.xlsx]

## Sheet: proteins
Unused	Accession	Name	Peptides(95%)	113:119	PVal 113:119
14.04	sp|P32754|HPPD_HUMAN	4-hydroxyphenylpyruvate dioxygenase	11	2.32252	0.00529151
22.92	sp|P23526|SAHH_HUMAN	Adenosylhomocysteinase	13	2.42526	8.73072e-05
28.99	sp|P14550|AK1A1_HUMAN	Alcohol dehydrogenase [NADP(+)]	24	2.38345	0.000103611
26.83	sp|Q06278|AOXA_HUMAN	Aldehyde oxidase	16	2.52064	0.00941011
19.15	sp|P19652|A1AG2_HUMAN	Alpha-1-acid glycoprotein 2	73	4.06255	0.00329058
7.57	sp|P02489|CRYAA_HUMAN	Alpha-crystallin A chain	4	2.86531	0.0441782
19.58	sp|P08236|BGLR_HUMAN	Beta-glucuronidase	13	2.36727	0.000291984
18.51	sp|P00915|CAH1_HUMAN	Carbonic anhydrase	17	2.98658	0.000694374
48.91	tr|B3KS79|B3KS79_HUMAN	cDNA FLJ35730 fis	58	2.5202	1.217e-06
38.72	tr|B4DJQ8|B4DJQ8_HUMAN	cDNA FLJ55694	27	2.53163	0.00867914
46.49	tr|B4DNW0|B4DNW0_HUMAN	cDNA FLJ60317	42	2.43285	5.40504e-05
15.35	tr|A8K243|A8K243_HUMAN	cDNA FLJ78172	8	2.52901	0.000314865
4.97	sp|P02741|CRP_HUMAN	C-reactive protein	4	2.45259	0.0115936
127.06	sp|P0C0L4|CO4A_HUMAN	Complement C4-A	87	3.15558	0.0441488
7.48	tr|E5RIM7|E5RIM7_HUMAN	Copper transport protein ATOX1	6	2.97176	0.0306064
31.05	tr|V9HVX6|V9HVX6_HUMAN	Epididymis luminal protein 9	27	2.50569	7.30067e-05
14.88	tr|Q05CP7|Q05CP7_HUMAN	FABP1 protein	12	2.6885	0.000740265
37.46	sp|P05062|ALDOB_HUMAN	Fructose-bisphosphate aldolase B	46	2.10912	9.86862e-08
4.48	sp|P20142|PEPC_HUMAN	Gastricsin	4	6.78018	0.0452747
8.32	sp|P35754|GLRX1_HUMAN	Glutaredoxin-1	9	3.23234	0.0145818
7.6	sp|Q16661|GUC2B_HUMAN	Guanylate cyclase activator 2B	6	2.37861	0.0496368
34.05	sp|P00738|HPT_HUMAN	Haptoglobin	26	3.23118	1.00158e-07
16.46	sp|P01903|DRA_HUMAN	HLA class II histocompatibility antigen	12	2.78724	0.00545056
4.02	sp|P02750|A2GL_HUMAN	Leucine-rich alpha-2-glycoprotein	86	5.84679	0.00789546
15.65	sp|P00338|LDHA_HUMAN	L-lactate dehydrogenase A chain	14	2.5354	0.00141556
20.2	sp|P40925|MDHC_HUMAN	Malate dehydrogenase	15	2.44113	0.000694213
18.88	tr|H3BUX1|H3BUX1_HUMAN	Mesothelin	17	2.59797	0.00024512
11.49	sp|O14745|NHRF1_HUMAN	Na(+)/H(+) exchange regulatory cofactor NHE-RF1	7	2.43596	0.00334092
26.82	sp|Q5T2W1|NHRF3_HUMAN	Na(+)/H(+) exchange regulatory cofactor NHE-RF3	17	2.63626	0.000827226
18.26	sp|P34059|GALNS_HUMAN	N-acetylgalactosamine-6-sulfatase	12	2.3031	0.0385714
18.84	tr|V9HWJ5|V9HWJ5_HUMAN	Nicotinate-nucleotide pyrophosphorylase	18	2.19264	0.00063062
34.6	sp|P35558|PCKGC_HUMAN	Phosphoenolpyruvate carboxykinase	25	2.76382	3.43735e-07
9.87	sp|Q96BW5|PTER_HUMAN	Phosphotriesterase-related protein	5	2.43248	0.00145072
18.51	sp|P07737|PROF1_HUMAN	Profilin-1	15	2.91325	0.0192223
17.97	sp|Q8WW52|F151A_HUMAN	Protein FAM151A	10	2.65776	0.0017693
17.23	sp|Q9HD89|RETN_HUMAN	Resistin	19	3.63867	0.0117045
30.77	tr|Q53ET7|Q53ET7_HUMAN	Serine hydroxymethyltransferase	20	2.23391	0.0158884
15.45	tr|D3DQX7|D3DQX7_HUMAN	Serum amyloid A protein	45	6.87465	4.78954e-06
11.69	tr|D3DPK5|D3DPK5_HUMAN	SH3 domain binding glutamic acid-rich protein like 3,	29	2.64767	0.00123329
10.17	sp|O75368|SH3L1_HUMAN	SH3 domain-binding glutamic acid-rich-like protein	6	2.20272	0.000877059
29.34	sp|Q9HAT2|SIAE_HUMAN	Sialate O-acetylesterase	23	2.28528	0.0144948
11.99	sp|P00441|SODC_HUMAN	Superoxide dismutase [Cu-Zn]	12	3.43202	0.000906481
8.6	sp|Q969H8|CS010_HUMAN	UPF0556 protein C19orf10	4	2.43354	0.0048987
14.29	tr|Q5NV81|Q5NV81_HUMAN	V1-16 protein (Fragment)	29	2.03429	0.0168755
29.77	tr|Q53FL7|Q53FL7_HUMAN	Vascular cell adhesion molecule	22	2.18243	1.26046e-05
